# Supplementary material for: Telephone-Based Coaching and Prompting for Physical Activity: Short- and Long-Term Findings of a Randomized Controlled Trial (Movingcall)
Source: Int J Environ Res Public Health. 2019 Jul 23;16(14):2626. doi: 10.3390/ijerph16142626 (PMC6678542; doi:10.3390/ijerph16142626)
Supplement: Supplementary file 1 [file ijerph-16-02626-s001.zip]

Archive with 2 entries (2 files):
- ijerph-558236-supplementary/S1 Supplementary file on perceived fitness.pdf
- ijerph-558236-supplementary/S2 Supplementary file on acceptance and perception related questions.pdf
